# Supplementary material for: Kinetic and kinematic variables affecting trunk flexion during level walking in patients with lumbar spinal stenosis
Source: PLoS One. 2018 May 10;13(5):e0197228. doi: 10.1371/journal.pone.0197228 (PMC5944950; doi:10.1371/journal.pone.0197228)
Supplement: S1 Table — (XLSX) [file pone.0197228.s001.xlsx]

## Sheet: data
ID	maximum_anterior_ trunk_bending_angle (deg)	VAS (mm)	JOABPEQ (score)	step_length (m)	velocity (m/s)	one_gait_cycle_ time (s)	maximum_pelvis_ rotation_angle (deg)	maximum_pelvis_ anterior_tilt_angle (deg)	maximum_hip_ flexion_angle (deg)	maximum_hip_ extension_angle (deg)	maximum_knee_ flexion_angle (deg)	maximum_knee_ extension_angle (deg)	maximum_ankle_ dorsi_flexion_angle (deg)	maximum_ankle_ plantar_flexion_angle (deg)	maximum_hip_ flexion_moment (Nm/kg)	maximum_hip_ extension_moment (Nm/kg)	maximum_knee_ flexion_moment (Nm/kg)	maximum_knee_ extension_moment (Nm/kg)	maximum_ankle_ dorsi_flexion_moment (Nm/kg)	maximum_ankle_ plantar_flexion_moment (Nm/kg)	maximum_ hip_power (W/kg)	minimum_ hip_power (W/kg)	maximum_ knee_power (W/kg)	minimum_ knee_power (W/kg)	maximum_ ankle_power (W/kg)	minimum_ ankle_power (W/kg)
1	-2.69558	10	43	0.537	1.051	0.985	2.62282	-12.8629	19.2382	13.4257	40.7348	-6.75563	13.7404	8.92536	0.574591	0.464385	0.143796	0.412799	0.104708	1.09144	0.61323	-0.459554	0.3485	-1.09959	2.14263	-0.707151
2	-0.197731	0	21	0.579	0.976	1.15	3.63396	-12.5254	17.4109	15.8048	30.1161	3.56126	18.6927	4.41939	0.981163	0.687861	0.322006	0.541458	0.403674	0.949399	0.683109	-0.676522	0.474924	-1.44414	1.37303	-1.34587
3	3.35418	0	43	0.521	0.957	1.055	-0.362825	-12.0622	16.053	19.6412	27.7732	1.56181	12.2651	7.45453	0.56699	0.370687	0.226551	0.172096	0.129941	1.10473	0.737217	-0.488106	0.296687	-0.833492	2.20346	-0.680253
4	0.151797	30	64	0.452	0.723	1.26	-1.47791	-12.0332	16.9838	13.9935	38.4446	-7.04292	12.6638	10.6302	0.478668	0.443832	0.274377	0.138939	0.052423	1.26208	0.46051	-0.278469	0.151155	-0.487889	1.84394	-0.499409
5	-0.871292	82.5	50	0.402	0.908	0.935	0.647431	-10.6748	20.4841	8.50695	48.4104	-12.064	16.1229	6.96517	0.572863	0.377032	0.079665	0.37943	0.211434	1.05024	0.671841	-0.339104	0.264697	-1.32446	2.90576	-0.562656
6	-5.14991	10	0	0.354	0.447	1.555	3.0465	-12.9582	17.5658	5.44121	40.2865	-7.78886	20.2663	0.877669	0.149251	0.450449	0.222811	0.076978	0.022578	1.21112	0.342948	-0.056748	0.188394	-0.121245	1.46581	-0.594701
7	0.560982	0	7	0.516	0.938	1.04	7.1568	-5.09648	19.3563	11.3964	44.5595	-4.43341	15.3616	5.29138	0.527317	0.445321	0.276062	0.251234	0.111055	1.35539	0.707006	-0.226939	0.2823	-0.987792	2.4077	-0.93989
8	-6.27076	50	7	0.378	0.557	1.18	-1.49041	-11.8311	20.0738	2.90917	44.4687	-9.73392	11.0352	12.9421	0.606909	0.285822	0.115895	0.19754	0.027329	0.780686	1.00667	-0.107161	0.085765	-0.677215	1.29009	-0.574333
9	4.96804	0	0	0.482	1.002	1.02	0.678219	-12.0193	19.7557	16.6697	42.1034	-6.70591	16.7496	9.16493	0.711789	0.586677	0.136164	0.540046	0.225606	1.11933	1.12206	-0.933867	0.274514	-1.11799	2.39694	-0.431013
10	8.62291	45	86	0.455	0.604	1.525	3.64723	-9.70658	11.6987	17.6845	27.4196	10.8893	13.9982	13.545	0.677222	0.411496	0.394029	0.036144	0.0631975	1.06518	0.42008	-0.368804	0.2901	-0.162086	1.40679	-0.853526
11	4.03919	90	43	0.514	0.849	1.26	6.18198	-6.55765	20.1165	16.0854	37.934	-4.94138	18.1827	7.15954	0.885438	0.494368	0.231443	0.265124	0.044228	1.30727	0.744163	-0.517245	0.222327	-1.00151	3.24602	-0.665774
12	-3.68354	50	7	0.48	0.837	1.2	3.86133	-9.94745	26.4526	8.90539	48.9265	-11.1007	18.0901	6.05344	0.367644	0.673488	0.285464	0.334546	0.142336	1.29819	0.728207	-0.267247	0.398008	-0.699292	3.51027	-0.678096
13	-4.88304	80	7	0.415	0.752	1.145	10.2574	-14.3109	23.8584	8.92799	40.5255	-13.8308	22.0564	2.31653	0.483657	0.429171	0.114695	0.2966	0.054469	1.13447	0.664003	-0.308825	0.0173155	-0.851987	2.06906	-0.725185
14	1.22898	40	36	0.56	1.021	1.095	6.81156	0.720942	21.5936	18.5723	36.4521	-2.93172	17.242	8.33443	0.86317	0.176532	0.182147	0.49599	0.176123	1.35051	0.48654	-0.723539	0.279022	-0.798224	3.63645	-0.735976
15	8.53634	30		0.474	0.855	1.08	1.70817	-16.2075	25.0861	14.5983	44.4645	-4.80067	18.9081	6.80112	0.734763	0.678947	0.260798	0.376128	0.0645235	1.2426	0.827307	-0.55106	0.431833	-1.06999	2.98702	-0.936097
16	3.29932	75	43	0.386	0.573	1.32	6.31998	-0.381861	19.2507	10.2413	37.243	-6.17515	20.9327	1.18471	0.546357	0.348589	0.19371	0.258645	0.076619	0.99227	0.498068	-0.273323	0.290747	-0.617188	1.14587	-0.736121
17	0.001603	65	50	0.596	0.993	1.085	1.52872	-4.71971	22.4972	10.65	48.1634	-5.74302	16.1217	10.9793	0.668807	0.71202	0.259064	0.271134	0.169872	1.21005	0.987378	-0.432835	0.398219	-1.31551	3.42978	-0.95186
18	-6.37334	0	29	0.41	0.73	1.145	4.44848	-10.083	17.0148	12.9773	36.2551	-6.08138	19.5827	0.900344	0.398694	0.685092	0.257408	0.138883	0.0563235	1.12091	0.827953	-0.244932	0.193838	-0.721141	1.88368	-0.488657
19	0.744711	10	21	0.392	0.781	1.02	2.57184	-11.8064	20.7073	5.76627	46.209	-10.08	15.7871	7.25477	0.321847	0.450577	0.100753	0.389128	0.090864	1.21219	0.364605	-0.170666	0.276967	-0.850643	2.36507	-0.500201
20	-3.16702	40	7	0.465	0.838	1.07	4.53801	-11.8789	20.7855	8.33189	45.5208	-8.35452	21.3379	0.554663	0.572479	0.480674	0.20087	0.219779	0.0603235	1.17353	0.818666	-0.312932	0.156682	-1.09022	1.78326	-0.994665
21	6.81708	90	7	0.55	0.943	1.165	7.35603	-1.80622	25.9599	15.1487	46.1703	-9.80318	20.5915	4.52681	0.759725	0.348493	0.080044	0.388037	0.201279	1.3921	1.02809	-0.682753	0.277046	-1.13017	3.3041	-0.758466
22	-4.6672	0	79	0.452	0.668	1.305	0.174602	-1.39025	23.499	9.053	45.0454	-7.35762	13.4468	8.0121	0.273192	0.501568	0.190306	0.170704	0.101583	1.24248	0.533902	-0.118052	0.218469	-0.415488	1.49989	-0.748524
23	-2.85611	0	29	0.476	0.787	1.175	-2.26409	-11.5366	15.766	11.9117	42.3364	0.092749	14.7436	8.89367	0.73507	0.450318	0.217469	0.275486	0.119776	1.24425	0.486977	-0.289709	0.277347	-0.947107	2.89119	-0.786905
24	3.38194	0	86	0.645	1.077	1.155	1.79673	-12.0603	18.3227	20.2395	34.3989	-0.286069	20.6863	4.87039	0.824575	0.679442	0.35985	0.289496	0.117618	1.57994	1.05543	-0.53818	0.600688	-1.08856	4.01846	-1.33141
25	-1.83623	48	21	0.491	0.63	1.525	3.22921	-7.29834	19.3909	17.5084	31.8393	-0.062977	12.0208	8.65628	0.444717	0.167811	0.352247	0.21057	0.055492	1.31677	0.227646	-0.232409	0.194132	-0.380345	1.51602	-0.452612
26	5.13001	85	21	0.466	0.765	1.24	3.89316	-9.14692	19.3526	12.5408	37.7528	-6.88938	16.2915	2.36851	0.548071	0.196602	0.0887605	0.383093	0.040545	1.28034	0.503892	-0.269497	0.195652	-0.768097	1.76023	-0.655006
27	7.23033	0	0	0.542	0.947	1.14	1.33899	-4.01251	10.0345	22.3	23.2709	7.70676	10.8831	14.2782	0.910714	0.552504	0.331307	0.13827	0.155824	1.16299	0.764493	-0.71442	0.180969	-0.445071	2.06765	-0.647941
28	11.8373	75	64	0.298	0.682	0.945	6.69523	-1.6418	16.1907	7.44308	41.8481	-12.6994	21.3352	-3.8101	0.866095	0.600326	0.0090785	0.61192	0.09646	1.10747	0.743744	-0.588087	0.600405	-1.56392	2.77601	-0.603548
29	1.57354	70	7	0.546	0.899	1.225	5.22544	-14.1851	27.9526	7.15797	43.8682	-11.0937	16.7031	10.0954	0.385512	0.715504	0.2092	0.379062	0.143869	1.16228	0.882696	-0.214842	0.497588	-0.473959	2.6607	-0.635334
30	0.12806	100	7	0.431	0.719	1.175	1.71725	-19.9638	23.0514	9.07456	43.2046	-7.09615	17.9806	5.96825	0.299583	0.389315	0.147136	0.170075	0.091473	1.2713	0.536745	-0.130549	0.107113	-0.678335	2.32577	-0.760087
31	6.81289	60	21	0.52	1.009	1.045	9.27625	-5.87002	18.0797	13.3338	37.2258	-2.85746	15.6812	3.55551	0.607903	0.546218	0.185205	0.253833	0.145945	1.17241	0.617384	-0.422333	0.232532	-0.855438	2.82217	-0.733622
32	6.81773	0	50	0.439	0.834	1.055	4.36273	3.52257	20.3768	18.8741	33.83	-0.498792	8.82919	8.12039	0.665919	0.257897	0.178241	0.340452	0.194876	0.888648	0.701394	-0.699554	0.378879	-0.985418	1.45139	-0.274844
33	4.2264	85	29	0.47	0.754	1.25	7.82386	-10.1429	17.2781	13.4499	43.5147	-3.22677	18.6568	2.55554	0.595136	0.756273	0.380007	0.171073	0.018383	1.2252	0.840859	-0.382667	0.175038	-0.765502	1.33868	-0.825373
34	-0.25068	20	43	0.419	0.884	0.985	4.82418	-12.5955	23.2818	11.8931	49.8725	-14.138	22.2628	1.77909	0.772271	0.684543	0.186402	0.723206	0.0558895	1.11008	0.754334	-0.615071	0.535395	-1.66761	2.75383	-0.463592
35	3.37534	90	7	0.438	0.798	1.115	2.63973	5.21645	15.6535	15.1581	29.7856	0.053317	13.441	5.2929	0.490445	0.566321	0.311711	0.185534	0.0876265	1.1527	0.534551	-0.372101	0.420487	-0.357862	1.6206	-0.700798
36	-2.1675	60	43	0.402	0.649	1.275	3.61639	-16.7073	22.7759	10.5604	42.4651	-10.4642	17.1306	3.5276	0.415421	0.240352	0.0307925	0.25947	0.214652	0.864445	0.319452	-0.32735	0.054967	-0.744044	1.21485	-0.294327
37	1.57572	45	0	0.421	0.693	1.145	4.9471	-4.09787	19.1655	14.3521	35.5478	0.634711	12.3406	8.07658	0.684794	0.31548	0.121395	0.340393	0.182662	0.9688	0.620937	-0.574006	0.27642	-0.721708	1.55472	-0.704989
38	-4.58282	15	21	0.483	1	0.965	5.12524	-17.6041	16.5829	13.489	43.0181	-3.36428	19.1495	1.40645	0.933674	0.966017	0.473192	0.29776	0.101859	1.28356	1.3216	-0.676915	0.269581	-1.55672	3.42259	-0.740363
39	3.70067	50	29	0.533	1.05	1.035	-1.32008	-0.955232	18.4639	18.0597	36.5702	-0.0431155	14.5529	8.24	0.845203	0.476348	0.254599	0.271813	0.150463	1.42835	1.1065	-0.524363	0.340704	-1.14503	3.35392	-1.03102
40	1.05336	20	7	0.36	0.604	1.275	0.467911	-14.8549	12.9986	13.7942	39.5261	-1.44784	12.8942	5.68627	0.511353	0.410671	0.217117	0.161108	0.0448805	1.14969	0.346259	-0.261215	0.152724	-0.392619	1.55984	-0.530191
41	3.92843	30	14	0.362	0.498	1.535	-3.64121	-10.3506	13.2339	16.6134	29.7875	2.68427	10.4477	6.87951	0.311303	0.305386	0.215316	0.109764	0.148297	1.00254	0.260305	-0.102091	0.161793	-0.257022	0.6635	-0.454548
42	3.22856	20		0.545	0.958	1.13	5.07099	-16.4146	17.7426	19.8371	36.7359	0.258799	10.3118	3.29817	0.519366	0.408554	0.520642	0.200055	0.137453	1.31763	0.805908	-0.403275	0.596655	-1.11444	1.13022	-0.368343
43	-3.61505	20	29	0.531	0.849	1.24	7.54349	-6.86228	23.0915	19.6036	35.7047	2.62159	11.7701	6.14155	0.628949	0.443372	0.476213	0.317358	0.141808	1.33813	0.872974	-0.403063	0.50036	-0.674134	1.26519	-0.753911
44	-8.92583	60	21	0.454	0.939	0.97	0.236593	0.826291	17.3561	11.003	44.1243	-2.95176	16.2482	11.5716	0.549873	0.368188	0.164088	0.34009	0.11858	1.11256	0.683953	-0.216139	0.20068	-1.16472	2.77432	-0.639953
45	2.48403	80		0.391	0.452	1.63	1.31918	-7.96219	16.3442	13.1604	31.5112	5.97393	10.8804	10.2392	0.417994	0.169247	0.179395	0.185499	0.0900635	0.651793	0.221796	-0.303282	0.178382	-0.181843	0.446343	-0.634566
46	1.98434	40	21	0.53	0.941	1.12	1.5691	-6.7428	27.5176	20.2941	33.2995	-0.851184	9.94087	10.8571	0.508064	0.525141	0.39669	0.563357	0.139866	1.15931	0.499606	-0.409148	0.470193	-0.541508	2.14486	-0.51792
47	-10.8176	70	36	0.353	0.533	1.305	0.380776	-15.4396	18.3076	1.79412	39.4193	-10.1371	21.1768	1.94625	0.225357	0.40457	0.081934	0.267349	0.0299235	0.668085	0.258489	-0.10752	0.0615605	-0.188876	0.619789	-0.575636
48	4.0378	0	64	0.582	1.037	1.075	-3.26983	-15.9118	19.467	14.986	40.4389	-2.53632	18.1868	9.92658	0.710143	0.839439	0.412445	0.250406	0.102358	1.35617	0.74193	-0.436221	0.771648	-0.933242	3.75706	-0.79888
49	3.74596	0	43	0.57	0.956	1.2	-2.3797	-8.72726	20.2129	15.5623	41.1309	-6.31506	11.1203	15.2509	0.622787	0.657712	0.316671	0.469853	0.103512	1.42456	0.657048	-0.363242	0.393162	-1.0673	3.29259	-0.555561
50	-6.32286	20	43	0.542	0.955	1.13	4.40461	-12.0739	21.0555	13.7979	42.2319	0.611274	13.7358	12.5393	0.361529	0.564069	0.279437	0.191823	0.139074	1.20229	0.680555	-0.244676	0.561764	-0.458584	2.34633	-0.493994
51	0.973694	0	43	0.536	1.041	1.01	2.65263	-12.3718	18.0707	14.6922	38.5034	1.55337	14.0747	9.68073	0.624162	0.803795	0.444506	0.251626	0.0648715	1.21151	1.20976	-0.455959	0.285872	-1.11572	3.03818	-0.799683
52	2.27736	60	29	0.336	0.492	1.33	5.27325	-11.8602	16.7179	7.07732	39.1999	-8.53231	20.9273	0.333868	0.317443	0.256178	0.0527945	0.40636	0.061412	1.0431	0.330295	-0.14	0.153059	-0.308982	1.14633	-0.658797
53	3.11574	80	93	0.557	1.006	1.1	3.92675	-6.92847	24.2673	15.1142	40.777	-5.80097	15.2215	7.36573	0.675596	1.03919	0.42304	0.451134	0.185605	1.21712	0.813517	-0.367721	0.874215	-0.90123	2.89985	-0.771653
54	-6.20559	70	21	0.494	0.998	0.145	8.63512	-3.10844	15.3477	6.38106	49.9799	-2.49238	19.8422	6.19033	0.70723	0.6275	0.237012	0.357974	0.0970825	1.53548	0.725666	-0.364791	0.345768	-1.43648	4.73267	-1.1644
55	-3.02456	30	7	0.336	0.565	1.3	5.29252	-16.4025	24.3174	3.83018	38.1905	-17.8353	18.6431	-1.48332	0.241324	0.482141	0.0932845	0.36457	0.135479	1.13575	0.36108	-0.067268	0.086576	-0.285498	1.132	-0.3816
56	-1.96247	80	21	0.504	1.04	0.965	8.89889	-21.8598	22.0479	9.78173	39.5329	-4.27555	14.8908	7.20108	0.502151	0.491696	0.163326	0.202421	0.102824	1.11756	0.813655	-0.373197	0.259765	-0.968805	2.8545	-1.05313
57	-2.82565	5	64	0.535	0.868	1.175	2.67636	-3.32297	22.9998	17.2019	34.9714	-2.31528	14.0662	10.506	0.499151	0.366855	0.201962	0.185117	0.169241	0.978808	0.472472	-0.671293	0.297162	-0.426371	1.89021	-0.484123
58	-4.21237	5	64	0.492	0.775	1.3	-0.361935	-18.6408	21.2337	15.0962	40.8266	-3.07794	18.8256	8.58172	0.596711	0.439207	0.213967	0.284457	0.142704	1.35317	0.687464	-0.38896	0.263379	-0.869493	3.37493	-0.993988
59	1.72132	80	21	0.439	0.575	1.335	-4.10895	3.29903	19.4618	16.1389	41.7536	-0.318356	9.95097	11.2598	0.493363	0.217828	0.231293	0.11662	0.0120225	1.07647	0.648051	-0.340375	0.130489	-0.588222	1.23095	-0.393205
60	-1.11158	90	21	0.235	0.418	1.135	3.22784	-1.87831	12.9842	0.629406	41.2457	-4.53017	19.5808	1.96471	0.217374	0.640197	0.297392	0.135292	0.0212635	0.766721	0.365121	-0.053601	0.266678	-0.338664	1.0366	-0.600262
61	4.10161	60	93	0.533	0.942	1.14	1.96132	-10.0009	18.6708	20.5087	28.5006	2.249	12.0506	8.90532	0.616241	0.44075	0.278705	0.329042	0.137735	1.13087	0.541464	-0.497632	0.615997	-0.59883	2.30398	-0.395085
62	-7.50949	80	43	0.472	0.876	1.07	-0.346805	-21.225	25.3987	15.7721	36.9642	-3.90615	9.02385	13.7636	0.356841	0.569601	0.395196	0.241797	0.056644	1.15602	0.751349	-0.208477	0.41416	-0.448688	2.07381	-0.506082
63	-2.75043	80	7	0.424	0.747	1.165	11.6373	-14.664	23.5005	9.74452	40.0624	-7.84088	19.4245	6.13595	0.435858	0.577959	0.0927265	0.208323	0.042616	1.07882	0.589	-0.275772	0.079591	-0.581005	2.11164	-0.711707
64	2.59571	70	21	0.597	0.984	1.215	6.2484	-6.97909	19.8907	18.1557	39.6802	-1.59171	14.0285	11.4421	0.958716	0.353475	0.172879	0.376823	0.0596685	1.2861	1.12798	-0.793602	0.219345	-1.65842	3.04724	-0.477068
65	8.02666	60	36	0.429	0.884	1.01	6.19444	-8.03596	20.0271	15.3068	38.7758	-2.9401	16.4597	7.78285	0.845082	0.417369	0.163639	0.308952	0.148666	1.05337	0.930403	-0.738243	0.143478	-1.38537	2.28515	-0.636222
66	-4.26205	55	50	0.514	1.028	1.04	2.47882	-8.47807	25.0097	17.7731	40.9269	-6.18501	15.0074	8.19971	0.643639	0.352151	0.279659	0.40799	0.16615	1.27465	1.14848	-0.468175	0.315354	-1.02245	3.19271	-0.538762
67	11.1126	0	100	0.573	1.002	1.115	3.22352	3.59283	23.1782	22.4828	33.9447	0.111472	15.0163	6.06404	0.70095	0.6249	0.439831	0.234498	0.127848	1.28313	0.970501	-0.878897	0.780258	-0.851622	2.28348	-0.501488
68	6.75369	70	50	0.554	0.985	1.115	3.50675	-6.79105	22.467	14.748	40.0507	-3.52601	11.3658	12.2216	0.537543	0.791213	0.2542	0.220745	0.0723595	1.23863	1.11658	-0.492589	0.22335	-1.01176	2.6876	-0.694538
69	-2.70558	15	79	0.417	0.76	1.15	10.7248	-14.8063	18.228	7.88063	42.2519	-6.31097	21.3568	2.33253	0.33979	0.422156	0.187749	0.307162	0.242547	1.1149	0.50839	-0.112508	0.30815	-0.599546	1.35539	-1.08123
70	4.34116	20	64	0.464	0.897	1.06	3.53042	-14.3816	23.0677	17.0331	41.1179	-8.59929	16.8059	4.49482	0.573914	0.361569	0.079866	0.350629	0.073851	1.21094	0.711149	-0.45506	0.320148	-0.945191	2.49391	-0.403079
71	-6.75881	90	14	0.388	0.799	0.975	1.98099	-10.7583	21.0429	4.16948	48.504	-9.44953	13.7676	8.90085	0.425899	0.758096	0.242576	0.375453	0.138963	0.983428	0.878297	-0.205815	0.14807	-1.22003	2.24553	-0.658647
72	-4.44	80	50	0.436	0.676	1.31	7.55619	-15.5161	23.5007	5.82808	43.2325	-15.0885	15.5265	1.72837	0.245112	0.607705	0.080562	0.535789	0.098114	1.12097	0.347515	-0.161108	0.389036	-0.513626	1.28317	-0.419111
73	-6.28523	80	21	0.351	0.556	1.135	0.307228	-17.103	21.2354	3.55618	42.7423	-9.35966	16.8493	2.91173	0.212056	0.542569	0.13983	0.186821	0.077921	0.719013	0.543815	-0.0379115	0.046203	-0.614757	1.07523	-0.412459
74	0.271656	80	7	0.502	0.849	1.185	5.11278	-1.26403	14.8884	27.2424	26.0152	7.65802	5.17568	15.6839	0.735405	0.28596	0.438184	0.125955	0.133657	1.00627	0.628561	-0.631085	0.199879	-0.743096	1.39425	-0.438934
75	-1.62593	20	100	0.494	0.982	1.045	4.15598	-15.6821	22.8732	13.9551	42.1325	-7.94888	8.95958	18.9538	0.409008	0.532153	0.249994	0.399671	0.188149	1.17864	0.770706	-0.300854	0.336981	-0.728609	2.62562	-0.488358
76	-5.8153	35	86	0.496	0.855	1.095	-3.61137	-5.36726	27.9105	9.69256	41.8341	-10.8381	15.4615	3.99909	0.341344	0.468511	0.181011	0.370899	0.120471	1.00008	0.610967	-0.182422	0.303513	-0.922914	1.74213	-0.419221
77	-5.82283	20	0	0.406	0.589	1.505	2.31202	-14.9571	15.9944	13.8789	26.5695	-3.00553	11.5348	12.1569	0.233644	0.353472	0.418407	0.122526	0.048072	1.15577	0.440805	-0.116922	0.144376	-0.30479	1.56867	-0.540547
78	4.54859	85	0	0.498	0.919	1.055	3.77924	-1.82422	16.9143	17.0258	43.7973	-0.0762455	14.6052	8.4177	0.685021	0.455439	0.29598	0.142904	0.0390575	1.35261	0.510846	-0.332464	0.403501	-0.703705	3.22106	-0.833669
79	3.74324	20	43	0.462	0.842	1.17	1.87756	-2.83079	21.046	19.7117	32.0571	1.15686	15.4097	5.83063	0.786048	0.78012	0.324247	0.486404	0.198421	1.33991	0.795452	-0.650962	0.502844	-0.762261	2.03266	-0.658165
80	1.81642	30	71	0.5	0.952	1.065	1.58753	-9.69041	15.2923	19.6279	40.8697	4.54888	13.087	13.5902	0.695095	0.445306	0.283324	0.161957	0.213253	1.21095	0.669212	-0.501366	0.273975	-0.879054	2.71935	-0.773378
81	4.95635	50	86	0.414	0.756	1.065	1.47969	-8.93188	21.4369	13.2122	39.2936	-6.20077	15.0425	6.24541	0.503254	0.3578	0.167042	0.331874	0.05251	1.08786	0.570427	-0.460305	0.277593	-0.340787	1.85791	-0.53061
82	0.822165	35		0.479	0.814	1.205	3.34415	-8.83642	12.4787	19.7808	34.4705	7.02274	17.153	11.551	0.704066	0.32071	0.284675	0.074861	0.0643265	1.27914	0.501877	-0.423706	0.303909	-0.41079	2.68528	-0.879629
83	0.047795	80	50	0.321	0.596	1.22	3.20122	-16.7973	22.0971	12.05	41.1502	-12.4187	17.2746	6.79935	0.337663	0.373712	0.115533	0.345654	0.099194	1.17849	0.566242	-0.26834	0.212085	-0.529168	1.61884	-0.369807
84	-1.1972	50	29	0.576	0.959	1.245	3.85405	-3.63327	20.8285	18.4469	39.1948	3.55895	18.1797	8.58275	0.59242	0.449172	0.245289	0.358243	0.164065	1.48487	0.453431	-0.621735	0.699848	-0.525413	3.56898	-0.636934
85	4.17398	50	7	0.427	0.654	1.32	2.48777	-3.16096	15.8089	10.5573	39.8331	-2.542	20.1958	5.62426	0.582546	0.270452	0.103875	0.246915	0.058893	1.03649	0.616593	-0.239218	0.0996385	-0.992702	1.36842	-0.616329
86	3.31979	0	64	0.425	0.857	1.06	2.00936	-3.22761	15.4726	20.0366	30.6549	0.920453	16.6313	3.39382	1.03002	0.327579	0.147228	0.28861	0.136836	1.16535	1.04317	-0.81252	0.20838	-0.926287	2.35947	-0.538264
87	-2.05548	90	43	0.508	0.844	1.115	6.64123	-14.8353	23.4759	11.2419	38.6809	-5.61564	16.7581	4.48306	0.849618	0.926518	0.114799	0.482406	0.192084	0.834425	1.28952	-1.07625	0.583971	-0.945207	0.925124	-0.417268
88	2.56611	10	43	0.583	1.105	1.04	5.99842	-12.3625	18.7574	18.3631	36.272	-3.64237	18.9784	3.67269	0.610572	0.681363	0.270166	0.194952	0.188814	1.43217	0.933225	-0.673053	0.340258	-1.17991	3.85746	-0.728814
89	9.41276	30	43	0.546	0.861	1.325	1.51894	0.861678	21.7818	18.5281	37.5741	-2.35056	13.2056	8.15607	0.586285	0.450451	0.320211	0.31548	0.096276	1.32302	0.460404	-0.531429	0.335925	-0.884037	1.74653	-0.555599
90	-1.02519	20	43	0.529	0.986	1.12	1.73775	-15.9627	21.2411	11.7448	47.696	-5.14426	16.5219	18.1112	0.768715	0.517372	0.2574	0.467216	0.048723	1.32855	0.885992	-0.390974	0.195809	-1.37186	3.96405	-0.844327
91	1.069	35	93	0.535	0.997	1.11	8.74303	-4.84603	19.8524	22.0321	38.429	-5.62252	15.0213	6.76698	1.21505	0.688821	0.303866	0.736941	0.275484	0.963643	0.96588	-1.23244	0.936955	-1.82984	2.39054	-1.21602
92	7.21003	60	50	0.388	0.639	1.31	5.1511	-7.92109	17.4438	16.0816	26.8327	-6.88549	16.1259	6.09952	0.41498	0.318077	0.132445	0.279591	0.093874	1.12671	0.36208	-0.283898	0.236917	-0.382034	2.0419	-0.357185
93	-3.2239	40	14	0.589	1.316	0.945	11.8105	-0.326682	18.3887	27.2609	27.4861	5.11224	7.75541	20.5879	0.840208	0.62137	0.445266	0.501686	0.152402	1.23093	1.07464	-1.58921	0.815518	-0.998904	3.33089	-0.636016
94	0.486228	20		0.546	0.976	1.15	7.74561	-8.05116	18.1672	17.2911	42.0898	-3.39113	16.2454	19.3773	0.933323	0.438185	0.244708	0.194881	0.0945535	1.30853	0.866553	-0.667313	0.092719	-1.0249	3.1905	-0.750331
95	-2.27119	60	21	0.47	0.802	1.155	6.22689	-9.29281	24.2207	11.6546	36.5683	-10.784	17.544	3.35761	0.524706	0.462671	0.132505	0.439656	0.0709045	1.12124	0.369755	-0.377899	0.445123	-0.570914	1.63889	-0.620518
96	0.44186	70	43	0.379	0.614	1.13	-0.281571	-10.56	15.3309	10.0661	33.6725	-2.46376	18.2	4.44281	0.395024	0.576056	0.212646	0.175455	0.125871	0.993135	0.458566	-0.20511	0.183451	-0.700279	1.30847	-0.688059
97	1.811	85		0.428	0.734	1.09	1.11744	-12.5276	16.843	15.2392	34.0679	-3.58832	15.2061	1.9593	0.342633	0.36326	0.190466	0.16344	0.13353	0.835028	0.377166	-0.259235	0.146726	-0.455933	1.00252	-0.350442
98	-3.769	70	43	0.475	1.034	0.95	0.238279	-17.0808	16.5663	15.5473	41.3853	-2.16014	12.3795	9.48828	0.633651	0.505344	0.174451	0.210268	0.136897	1.16523	0.953443	-0.491842	0.294181	-1.06528	2.83879	-0.537821
99	-1.09574	70	7	0.377	0.577	1.28	4.25152	-9.78838	18.1864	7.1508	46.8401	-4.62109	17.9857	6.88257	0.542879	0.298658	0.104797	0.244365	0.115944	1.07243	0.48861	-0.235683	0.117275	-0.543697	1.72238	-0.674711
100	2.66962	30	100	0.675	1.056	1.24	-0.7157	-16.0627	21.0915	17.9434	40.5411	-4.15372	14.1119	6.71477	0.850636	0.579659	0.353179	0.244823	0.147987	1.49547	0.611073	-0.527153	0.240901	-0.928818	3.28122	-0.925676
101	8.07243	0	43	0.466	0.917	1.09	0.683476	-14.4125	18.0134	24.8026	31.4681	-1.01086	13.7415	18.2909	0.78985	0.404695	0.143406	0.423523	0.090053	1.19434	0.841075	-0.727229	0.369668	-0.870862	2.73087	-0.531448
102	7.90844	10	14	0.463	0.749	1.285	-3.0061	-8.89239	19.3689	18.1496	38.1522	-1.94962	14.3666	11.4142	0.582999	0.340292	0.207906	0.242609	0.07384	1.28973	0.566617	-0.395581	0.229644	-0.688589	2.43638	-0.421888
103	0.375224	10	14	0.517	0.983	1.045	3.92619	-10.3522	19.0443	14.5207	42.9188	-6.03368	17.8377	7.22018	0.701426	0.81581	0.398162	0.322608	0.093424	1.37437	0.700668	-0.633093	0.50265	-0.98189	3.3741	-0.708008
104	5.00041	70	43	0.418	0.739	1.155	4.45173	-13.3837	20.8381	9.6464	37.6807	-8.05296	15.6971	6.74937	0.391722	0.356877	0.132917	0.319584	0.065223	1.20362	0.379853	-0.21038	0.181426	-0.669935	1.79601	-0.649736
105	-7.53778	30	43	0.563	0.921	1.2	1.6451	-16.2199	26.8042	8.62098	49.4025	-10.4178	18.4291	6.20276	0.205478	0.465748	0.155796	0.356743	0.111454	1.35571	0.513605	-0.061417	0.264545	-0.638946	2.46171	-0.753229
106	-1.47212	50	64	0.417	0.866	1.035	3.44211	-13.3092	19.3682	15.1593	42.6178	-8.4739	16.8412	14.5476	0.525208	0.496165	0.177438	0.214695	0.029379	1.14308	0.482415	-0.377953	0.360835	-0.511316	3.05417	-0.456875
107	2.97419	60	79	0.512	0.857	1.185	3.47538	-11.039	19.2201	19.4475	31.9869	2.02876	12.207	9.17513	0.639542	0.409486	0.34566	0.157668	0.106782	1.25045	0.655048	-0.364388	0.243919	-0.485398	1.75167	-0.638918
108	-1.8834	70	7	0.553	0.941	1.16	7.474	-13.2496	25.0598	16.9379	35.4712	-0.934752	11.797	14.9384	0.576854	0.444841	0.355345	0.316615	0.126059	1.3396	0.534523	-0.432782	0.348104	-0.539077	3.11169	-0.932168
109	-3.03121	20	71	0.482	0.804	1.22	2.34404	-4.26551	22.6785	7.68881	40.555	-11.6163	16.6312	5.41804	0.448989	0.722002	0.097771	0.529918	0.117112	1.13972	0.636145	-0.178082	0.34696	-1.01269	2.32678	-0.583638
110	-2.28948	100	7	0.482	1.038	0.93	11.3221	-8.61311	18.8985	16.2065	40.6946	-5.30586	9.26148	17.8907	0.873551	0.281917	0.0905925	0.395274	0.268129	0.967179	0.835428	-0.750491	0.188062	-1.79159	2.9046	-0.489752
111	3.93365	50	29	0.549	1.074	0.99	7.06278	-26.8484	18.0574	14.3446	43.9353	0.326589	17.3801	13.6706	0.821454	0.602161	0.235799	0.300373	0.13472	1.13093	1.23395	-0.796074	0.549953	-1.58894	3.47676	-0.671205
112	-0.696596	10	43	0.493	1.051	0.985	4.19422	-9.78289	24.8417	15.3669	43.5887	-9.71972	14.1388	11.565	0.529454	0.615648	0.161034	0.422907	0.165757	1.15674	0.880216	-0.475515	0.359689	-1.00327	2.6444	-0.51289
113	0.358198	0	21	0.555	0.976	1.15	5.44343	-13.8691	19.9087	16.0207	37.0459	-3.36212	19.4591	2.98693	0.74187	0.613306	0.208397	0.37104	0.235203	1.20803	0.606307	-0.488815	0.321623	-0.814286	2.49125	-0.839761
114	1.96965	0	43	0.486	0.957	1.055	4.69908	-12.78	17.7688	15.3161	37.8881	-5.46034	13.8846	8.22505	0.647033	0.368053	0.306067	0.237638	0.0457955	1.18141	0.790887	-0.455271	0.218776	-1.03702	2.65362	-0.756985
115	0.651154	30	64	0.467	0.723	1.26	8.82051	-12.9434	23.6742	7.74753	43.8948	-14.8775	13.5314	7.03909	0.401968	0.388315	0.140242	0.22752	0.0121205	1.25943	0.329621	-0.227256	0.0959455	-0.473201	2.20487	-0.478181
116	-0.91734	82.5	50	0.447	0.908	0.935	7.23632	-9.4627	21.418	5.20071	51.0465	-11.5163	19.8863	3.98917	0.620151	0.400148	0.089448	0.561142	0.145877	0.942503	0.621951	-0.518841	0.31979	-1.19859	2.35339	-0.702975
117	-4.69952	10	0	0.326	0.447	1.555	3.24273	-13.4913	20.396	4.57696	39.8863	-17.4251	20.4345	-2.85334	0.255473	0.338808	0.0869105	0.208219	0.0310595	1.19999	0.227685	-0.054144	0.10281	-0.274477	1.29509	-0.600642
118	1.74854	0	7	0.472	0.938	1.04	2.84755	-3.61878	23.7324	11.7131	45.6255	-8.63919	21.4006	4.74369	0.706537	0.402551	0.107766	0.427389	0.134646	1.19541	0.932198	-0.488413	0.199238	-1.60598	3.16751	-0.887828
119	-6.8183	50	7	0.294	0.557	1.18	2.77033	-9.8651	17.6441	5.72528	50.8901	-11.1009	16.34	12.0726	0.330954	0.410073	0.145972	0.205083	0.0359085	1.11577	0.344965	-0.144566	0.0610205	-0.602324	1.55208	-0.566675
120	4.61444	0	0	0.51	1.002	1.02	3.61975	-12.99	21.7514	14.2536	43.3278	-7.92465	12.395	15.4997	0.662479	0.597626	0.215039	0.380962	0.1302	1.19294	0.881395	-0.64091	0.33846	-1.1344	2.83765	-0.657519
121	7.35216	45	86	0.454	0.604	1.525	3.09361	-9.00107	10.4016	19.0773	31.9795	9.58277	14.4578	13.2635	0.645223	0.279917	0.368901	0.0767705	0.0570325	1.29467	0.416783	-0.357955	0.364638	-0.312358	1.79569	-1.02775
122	3.72012	90	43	0.525	0.849	1.26	7.16336	-8.3243	18.1203	15.8586	33.84	-1.2892	20.0868	6.80682	0.90613	0.451792	0.209568	0.255153	0.109292	1.28833	0.68446	-0.502044	0.087412	-0.850738	2.37617	-1.12579
123	-4.65634	50	7	0.529	0.837	1.2	6.08089	-10.1856	26.0698	6.85152	45.1578	-11.9606	19.1216	6.5817	0.563696	0.385337	0.0877975	0.620494	0.181522	1.13741	0.503893	-0.47849	0.325392	-0.721322	2.13467	-0.707799
124	-6.19708	80	7	0.447	0.752	1.145	1.16465	-14.6092	21.2996	14.3798	34.6552	-9.01715	18.5227	5.56788	0.522589	0.437527	0.183771	0.244408	0.0489095	0.987543	0.585349	-0.336515	0.075977	-0.803226	1.62978	-0.505714
125	0.520023	40	36	0.584	1.021	1.095	5.27371	0.247375	24.6167	19.1617	39.0038	-2.67176	16.5394	9.96403	0.851326	0.335402	0.205602	0.647115	0.150262	1.43618	0.553785	-0.771786	0.506955	-0.763167	3.79183	-0.63726
126	9.09929	30		0.449	0.855	1.08	0.787013	-17.6268	21.0381	18.7091	37.9985	1.47025	12.8022	15.6579	0.735837	0.587289	0.257745	0.511171	0.173127	1.17852	0.811458	-0.49083	0.476796	-0.811674	2.59218	-0.38585
127	1.78939	75	43	0.369	0.573	1.32	1.12429	-0.430528	15.1024	10.2214	33.8911	-4.38012	18.2205	1.87261	0.574811	0.19901	0.107196	0.186022	0.026046	1.01168	0.334112	-0.256347	0.115851	-0.440823	1.07242	-0.777104
128	-0.776954	65	50	0.489	0.993	1.085	7.99909	-4.05825	19.6638	15.8326	42.6293	-3.08092	15.5968	8.40748	0.804536	0.75964	0.316638	0.275272	0.183112	1.39764	0.903043	-0.566419	0.516342	-1.0402	3.75577	-0.821327
129	-5.15914	0	29	0.424	0.73	1.145	2.09004	-11.0559	20.2794	8.46099	43.4866	-10.1573	14.9664	6.35937	0.425181	0.529404	0.23122	0.275962	0.032682	1.15197	0.958731	-0.169901	0.460494	-0.841773	2.02422	-0.478769
130	0.292079	10	21	0.417	0.781	1.02	3.0495	-12.4733	22.1111	8.84518	48.3854	-11.0083	13.2319	8.22107	0.367606	0.364918	0.069989	0.246414	0.064266	1.0815	0.731008	-0.276848	0.10412	-0.975826	2.01916	-0.41811
131	-4.6056	40	7	0.434	0.838	1.07	0.429449	-13.4758	24.1399	6.90456	52.2336	-9.45107	19.0201	6.80134	0.530453	0.549542	0.13356	0.424208	0.097143	1.22568	0.771007	-0.213855	0.24049	-1.52245	3.3123	-0.64425
132	7.14078	90	7	0.562	0.943	1.165	-0.849984	-2.19124	21.6059	17.8267	41.6331	-5.58251	19.933	9.71654	0.801683	0.476255	0.11413	0.315804	0.220099	1.36472	0.761498	-0.650478	0.265284	-1.07891	3.44769	-0.745286
133	-5.29925	0	79	0.435	0.668	1.305	2.88912	-2.87351	21.9943	11.0932	39.453	-8.08173	16.4262	4.29954	0.29539	0.480166	0.274521	0.13726	0.04224	1.19725	0.481652	-0.12541	0.200693	-0.367501	1.56847	-0.452097
134	-2.43154	0	29	0.455	0.787	1.175	8.48662	-12.0481	13.2352	13.5595	31.4971	0.0749045	15.7872	5.76102	0.662818	0.476399	0.263351	0.114355	0.050738	1.24995	0.481781	-0.192833	0.133095	-0.33767	1.88211	-0.751094
135	3.4373	0	86	0.61	1.077	1.155	9.65338	-12.5263	19.4595	21.2625	35.4598	-1.03113	12.2002	26.0307	0.875663	0.533119	0.361225	0.277755	0.0736785	1.48723	0.804013	-0.462772	0.594788	-1.2888	4.36606	-0.805517
136	0.0343015	48	21	0.465	0.63	1.525	2.12001	-8.93412	17.4651	20.253	28.7911	0.353611	9.27392	15.192	0.440075	0.253313	0.452064	0.267319	0.100822	1.45039	0.255792	-0.220183	0.271143	-0.298864	1.73612	-0.364036
137	4.66609	85	21	0.491	0.765	1.24	0.694782	-10.3188	20.0265	7.92	45.5862	-8.4344	15.5136	7.38476	0.530245	0.345008	0.13022	0.353648	0.0049825	1.24766	0.467741	-0.190871	0.164017	-1.20066	2.57093	-0.535646
138	7.69813	0	0	0.535	0.947	1.14	10.7608	-4.85998	15.5125	16.6576	36.4879	1.67105	13.7148	10.7433	0.763302	0.634559	0.376513	0.124072	0.0895375	1.33925	0.639922	-0.537463	0.169169	-0.488573	2.45013	-0.714257
139	13.5555	75	64	0.35	0.682	0.945	-0.695102	-1.89853	16.017	6.27077	43.7164	-15.2177	13.9725	2.34402	0.971815	0.432319	0.0254965	0.774671	0.13447	1.07967	0.795446	-0.528141	0.601256	-1.80431	2.44185	-0.451386
140	1.48016	70	7	0.563	0.899	1.225	6.48423	-14.1519	28.3981	9.8682	39.304	-11.9084	17.262	6.30465	0.526511	0.761372	0.26324	0.363434	0.0795735	1.14989	0.758656	-0.425768	0.464901	-0.508864	2.63653	-0.577272
141	-0.219225	100	7	0.422	0.719	1.175	4.19721	-20.738	23.4821	7.54494	47.4749	-10.9214	13.4727	9.76536	0.267211	0.410606	0.23643	0.179125	0.01505	1.3092	0.515697	-0.0783825	0.120553	-0.611005	1.92303	-0.633104
142	7.43422	60	21	0.531	1.009	1.045	7.76873	-6.89026	18.847	12.9642	41.941	-3.5369	18.9698	3.23916	0.696927	0.474324	0.157429	0.605688	0.231859	1.20056	0.590464	-0.411698	0.420266	-1.07587	3.07442	-0.779228
143	8.04138	0	50	0.434	0.834	1.055	1.26856	2.41506	21.8646	19.3614	35.8229	0.153881	12.4299	9.15129	0.800107	0.244477	0.118568	0.332415	0.160361	0.975872	0.881772	-0.655423	0.300555	-1.05435	1.87884	-0.403825
144	2.6072	85	29	0.465	0.754	1.25	1.95617	-10.536	16.7474	14.3967	38.7572	-1.37406	17.3126	4.4275	0.645663	0.798283	0.42657	0.236594	0.022665	1.20193	0.926619	-0.529192	0.174763	-0.875819	1.44231	-0.727075
145	0.601561	20	43	0.457	0.884	0.985	1.19727	-12.7402	19.1342	9.91709	45.5361	-6.66267	19.5391	5.54253	0.541032	0.552708	0.215873	0.44205	0.0580235	1.08887	0.523235	-0.449137	0.534493	-0.867787	2.17044	-0.87375
146	2.05883	90	7	0.446	0.798	1.115	1.1271	4.68987	19.8446	13.2374	39.2208	-3.63803	11.7401	7.67945	0.511642	0.540995	0.325213	0.186145	0.0175165	1.25447	0.640162	-0.338213	0.47261	-0.789215	2.38989	-0.549726
147	-1.1451	60	43	0.432	0.649	1.275	-0.00538	-16.3872	23.5552	9.08628	41.6137	-11.7934	16.4523	2.05737	0.28761	0.267252	0.108908	0.326288	0.222192	0.985009	0.329437	-0.137963	0.0488205	-0.473685	1.10844	-0.321923
148	2.29254	45	0	0.373	0.693	1.145	5.02333	-2.13087	17.5243	15.2989	35.5483	0.795667	12.5417	3.67982	0.528402	0.3136	0.214395	0.327888	0.12676	1.11577	0.500205	-0.397264	0.305578	-0.508602	1.55253	-0.68968
149	-2.41498	15	21	0.489	1	0.965	4.29883	-17.9167	21.9317	6.97653	48.925	-12.616	19.8582	3.07494	0.763395	0.841708	0.282466	0.465585	0.14951	1.29134	1.04416	-0.616507	0.442679	-1.59854	4.01104	-0.589689
150	3.70229	50	29	0.55	1.05	1.035	5.44956	0.389595	20.7127	15.8429	41.1903	-0.479034	11.8882	8.76528	0.661903	0.676777	0.480529	0.241273	0.126524	1.46597	0.802107	-0.468116	0.635061	-0.653567	3.27913	-0.823188
151	-0.535381	20	7	0.403	0.604	1.275	6.51589	-16.4754	12.4356	11.8357	31.7228	-1.74176	10.1766	8.25658	0.385069	0.274014	0.293629	0.0932555	0.068172	1.1789	0.241647	-0.178275	0.307103	-0.219352	1.2859	-0.639087
152	5.10185	30	14	0.391	0.498	1.535	4.11953	-10.3123	19.2689	16.3061	30.2149	1.92643	11.5708	10.5419	0.32473	0.398023	0.248167	0.155255	0.0779535	0.872386	0.300877	-0.201219	0.279853	-0.231581	0.469519	-0.443873
153	3.67731	20		0.537	0.958	1.13	1.1083	-16.5247	18.8613	21.7915	36.4892	-0.849636	9.23667	8.46947	0.53141	0.588805	0.41009	0.430772	0.231167	1.21153	0.795956	-0.375716	0.623332	-0.924948	1.75049	-0.254513
154	-6.66763	20	29	0.538	0.849	1.24	2.76168	-5.61184	26.1868	17.8775	30.2798	2.33168	12.2415	3.604	0.667739	0.56303	0.469414	0.219075	0.104745	1.31915	0.915359	-0.435642	0.275207	-0.594849	1.42896	-0.698302
155	-9.94082	60	21	0.469	0.939	0.97	2.55799	0.291795	22.3631	10.134	50.7982	-9.49588	13.8621	14.1141	0.409776	0.462576	0.188186	0.309648	0.0787395	1.22888	0.756167	-0.152348	0.316915	-1.30794	3.15702	-0.553195
156	2.94	80		0.313	0.452	1.63	2.28873	-5.51224	19.9782	16.8554	36.4917	9.56051	16.6134	4.52318	0.413679	0.472873	0.378669	0.12751	0.078727	1.0593	0.326734	-0.171505	0.398547	-0.193002	0.839708	-0.793134
157	2.88753	40	21	0.551	0.941	1.12	-0.522209	-7.17025	19.7671	23.3709	38.6723	5.14227	13.6499	9.3948	0.691308	0.399762	0.492281	0.269994	0.20463	1.2155	0.559551	-0.554759	0.744638	-1.02616	2.17385	-0.549376
158	-9.93574	70	36	0.36	0.533	1.305	4.3718	-13.6168	19.8239	3.57627	52.7804	-8.16175	22.2835	4.11288	0.271226	0.645003	0.271238	0.316431	0.0950495	1.19369	0.456168	-0.124122	0.138126	-0.390147	2.33026	-0.58357
159	3.02728	0	64	0.54	1.037	1.075	5.54068	-15.7554	22.6295	13.2745	47.4906	-9.79461	16.4714	8.10777	0.711678	0.947111	0.310973	0.44368	0.138405	1.24436	0.880493	-0.385677	0.684513	-1.66425	3.31393	-0.428206
160	3.10051	0	43	0.573	0.956	1.2	5.96065	-6.68979	17.9712	16.4887	43.4359	-1.70873	10.8636	17.0257	0.591634	0.898295	0.552226	0.215927	0.088772	1.48168	0.775993	-0.286716	0.648603	-0.914689	3.08066	-0.573682
161	-6.44739	20	43	0.548	0.955	1.13	3.0291	-12.4892	24.4088	12.5217	42.9359	-6.11574	10.2563	12.2038	0.416168	0.491519	0.230923	0.316292	0.124855	1.20412	0.883113	-0.270046	0.463103	-0.764213	2.72426	-0.594483
162	-0.466168	0	43	0.515	1.041	1.01	-0.030151	-12.5636	16.8409	17.4321	29.3687	2.56223	11.1013	8.23677	0.637231	0.668635	0.442131	0.195375	0.022993	1.34102	0.80439	-0.509986	0.446715	-0.877234	2.29372	-0.560321
163	0.931854	60	29	0.347	0.492	1.33	0.437051	-12.3896	16.4688	6.03852	44.0522	-6.8897	17.6403	3.19508	0.251795	0.394286	0.147708	0.139402	0.0409605	1.13217	0.231693	-0.077816	0.161931	-0.282351	1.30023	-0.578686
164	2.46355	80	93	0.545	1.006	1.1	3.94933	-5.50088	21.6542	13.7806	41.7037	-7.04035	14.3288	9.35082	0.768639	0.782827	0.298164	0.544967	0.188442	1.16831	0.806805	-0.541873	0.648025	-1.16516	2.54173	-0.475808
165	-6.55868	70	21	0.557	0.998	0.145	5.86407	-4.17649	20.0515	6.55524	48.6911	-2.14144	19.2933	9.1134	0.701014	0.658867	0.283098	0.379995	0.149963	1.24552	0.819957	-0.312067	0.406094	-1.57316	3.8074	-1.05999
166	-4.01587	30	7	0.4	0.565	1.3	1.74378	-15.2348	28.4642	-0.17126	43.8087	-15.7607	24.1852	2.07499	0.306501	0.576063	0.228749	0.541332	0.101813	0.765731	0.398462	-0.196983	0.208832	-0.538019	0.874564	-0.466887
167	-2.0472	80	21	0.491	1.04	0.965	10.2895	-21.7706	23.5062	7.46376	45.3963	-6.95795	17.2745	6.33004	0.496486	0.612225	0.272496	0.257501	0.100485	1.22858	1.06323	-0.477518	0.442938	-1.39781	4.1633	-0.892927
168	-3.27821	5	64	0.482	0.868	1.175	-1.44505	-4.10247	18.3691	24.2256	34.6921	3.27403	12.609	13.0396	0.58864	0.200226	0.419428	0.169312	0.130555	1.21075	0.842423	-0.487431	0.469267	-0.469204	2.42494	-0.487018
169	-3.22341	5	64	0.495	0.775	1.3	1.69158	-18.9831	23.076	14.4263	41.4635	-3.60909	21.6259	7.93225	0.409906	0.50423	0.283246	0.112835	0.0632575	1.27633	0.514367	-0.250493	0.20142	-0.545706	3.02059	-0.951373
170	2.65771	80	21	0.354	0.575	1.335	3.06904	3.17527	15.7972	13.5756	35.3466	-4.50573	10.2211	12.2054	0.469688	0.185021	0.21019	0.135352	0.004786	1.22596	0.276192	-0.300673	0.231934	-0.268173	1.2228	-0.373
171	-1.5778	90	21	0.249	0.418	1.135	0.663116	-3.71837	12.1235	3.58155	37.0023	-3.17877	15.0963	2.50159	0.217821	0.319858	0.139968	0.141319	0.036597	0.597072	0.217432	-0.0209045	0.12602	-0.490625	0.534961	-0.418369
172	4.42027	60	93	0.539	0.942	1.14	3.99869	-9.20344	20.0055	19.1045	32.6315	-2.83393	14.7386	5.71315	0.575373	0.41461	0.300698	0.307937	0.130406	1.1414	0.343863	-0.445653	0.322521	-0.493654	1.15919	-0.614489
173	-8.39878	80	43	0.479	0.876	1.07	3.54837	-21.5627	29.0798	10.3013	46.7591	-14.0446	14.4911	8.12979	0.335468	0.554153	0.155884	0.22393	0.071519	1.0891	0.896963	-0.264042	0.155572	-0.926973	2.22668	-0.498127
174	-1.29718	80	7	0.45	0.747	1.165	-0.95016	-14.0466	21.0088	13.0759	38.36	-3.80044	23.0961	5.78958	0.462581	0.48775	0.156648	0.289544	0.111149	1.0568	0.653616	-0.360244	0.182592	-0.580102	2.25192	-0.727291
175	4.69378	70	21	0.586	0.984	1.215	7.33292	-8.26604	21.0751	17.6139	37.6868	-0.193735	14.9209	13.116	0.704984	0.397446	0.254599	0.22078	0.071565	1.44761	0.632768	-0.621226	0.372999	-0.691523	2.928	-0.769561
176	6.76467	60	36	0.459	0.884	1.01	-2.04714	-9.86471	19.2719	17.0567	37.8402	-2.67338	17.919	8.1689	0.676983	0.419519	0.176992	0.278713	0.108201	1.18059	0.537422	-0.50302	0.205315	-0.734467	2.43076	-0.76391
177	-4.0969	55	50	0.541	1.028	1.04	2.41459	-7.6234	28.3088	14.7016	44.3415	-10.9211	18.4245	4.37511	0.639671	0.508132	0.203459	0.390636	0.0731345	1.35651	1.09715	-0.573562	0.43658	-1.05096	2.96547	-0.695098
178	9.14648	0	100	0.542	1.002	1.115	1.23558	4.04512	26.7193	21.6566	41.8343	-3.80644	17.9952	7.41771	0.71977	0.545115	0.294977	0.670979	0.078472	1.38444	1.0636	-0.77081	0.801244	-1.01724	3.47653	-0.555878
179	5.38699	70	50	0.522	0.985	1.115	4.06361	-8.3244	23.434	17.7163	39.178	-4.0654	10.6401	16.2417	0.561208	0.47178	0.227927	0.236529	0.0559895	1.26872	0.795977	-0.382132	0.374186	-0.916632	2.55284	-0.492882
180	-3.3396	15	79	0.448	0.76	1.15	4.89325	-14.7603	17.6924	11.3245	41.1887	-1.99699	20.9046	6.09857	0.519637	0.586093	0.225265	0.259186	0.285757	0.888439	0.522087	-0.322073	0.432074	-0.902126	1.4187	-0.987743
181	2.53165	20	64	0.489	0.897	1.06	1.8518	-14.3734	24.9473	17.9597	41.7251	-9.20143	17.361	9.02581	0.617209	0.542739	0.156877	0.350284	0.087417	1.21024	0.907199	-0.636027	0.332979	-0.841328	2.78171	-0.45174
182	-7.19598	90	14	0.398	0.799	0.975	1.9713	-12.1545	23.7946	3.53714	49.1185	-15.2582	14.5374	9.05411	0.456451	0.618135	0.113154	0.39864	0.112194	0.920516	0.631733	-0.192289	0.073094	-1.31324	2.21735	-0.413687
183	-2.98327	80	50	0.443	0.676	1.31	-1.82532	-15.2994	23.3425	6.35513	51.8104	-17.0883	20.9195	1.17203	0.399347	0.540275	0.149083	0.358483	0.037884	1.26963	0.600564	-0.187455	0.198655	-0.93842	2.43146	-0.368356
184	-7.66611	80	21	0.277	0.556	1.135	3.99317	-17.4527	25.9696	0.47865	51.9094	-18.572	19.0285	2.78095	0.21764	0.545683	0.123367	0.276075	0.0455675	0.930481	0.555976	-0.0557475	0.043329	-0.947591	1.90623	-0.535006
185	1.9803	80	7	0.494	0.849	1.185	6.79169	-1.52705	19.7669	23.1439	31.6854	0.551414	11.9203	5.36811	0.58855	0.453466	0.437871	0.132854	0.090918	1.08183	0.587112	-0.438077	0.232178	-0.737132	1.87644	-0.464854
186	-2.28044	20	100	0.535	0.982	1.045	1.11571	-17.6072	25.2768	11.4112	39.8483	-10.746	12.9123	9.44844	0.358623	0.598232	0.229757	0.287667	0.056237	1.19705	0.63529	-0.31591	0.341675	-0.668098	2.64854	-0.534042
187	-4.00618	35	86	0.448	0.855	1.095	6.07168	-5.03386	29.7924	5.43859	48.5681	-19.8414	17.785	1.39216	0.191385	0.593974	0.0333815	0.476371	0.11684	1.17002	0.607271	-0.0769935	0.233758	-0.76314	2.14519	-0.498735
188	-5.35203	20	0	0.451	0.589	1.505	1.91659	-13.7833	18.8607	12.4941	33.0588	1.60534	15.7801	9.42071	0.360691	0.480588	0.234847	0.179726	0.170133	1.03937	0.61132	-0.24582	0.132504	-0.490397	1.26637	-0.546285
189	4.99169	85	0	0.513	0.919	1.055	4.3893	-1.02549	17.2993	17.3114	38.9378	-1.25868	11.9917	7.36996	0.618654	0.578314	0.275762	0.370758	0.139454	1.30912	0.616138	-0.350905	0.403879	-0.456957	2.5951	-0.464794
190	1.98552	20	43	0.521	0.842	1.17	4.29201	-3.4056	22.3788	15.1314	37.301	-3.29323	18.1328	5.07963	0.707563	0.528968	0.248004	0.326295	0.149211	1.4008	0.865008	-0.516533	0.345353	-1.2633	2.6799	-0.807155
191	1.83645	30	71	0.517	0.952	1.065	8.36922	-10.9845	17.4953	18.3874	39.0614	1.11802	8.30952	15.4123	0.614664	0.29239	0.469437	0.167457	0.119851	1.22611	0.569013	-0.340673	0.416445	-0.615044	2.7186	-0.671618
192	5.48174	50	86	0.397	0.756	1.065	3.54175	-8.69099	19.5075	16.1296	37.8853	-5.5877	15.565	3.30362	0.663342	0.287354	0.13421	0.343695	0.019731	1.09725	0.818295	-0.561975	0.248638	-0.872178	1.94475	-0.345643
193	2.08647	35		0.5	0.814	1.205	3.99795	-8.87237	12.4123	17.7152	35.3997	7.9291	11.0552	14.9935	0.655149	0.454368	0.307755	0.091349	0.101354	1.16823	0.598132	-0.391818	0.233702	-0.475917	2.44403	-0.647169
194	0.134772	80	50	0.419	0.596	1.22	0.64801	-17.4176	23.621	9.68139	42.2439	-11.0164	16.8739	7.4199	0.330431	0.389768	0.11823	0.349149	0.151095	1.1505	0.396876	-0.214748	0.130551	-0.521512	1.53137	-0.453271
195	0.641375	50	29	0.641	0.959	1.245	6.32546	-3.65441	19.0383	16.7098	35.2969	2.62941	19.0363	7.67899	0.606477	0.466256	0.230201	0.312099	0.171568	1.34504	0.361175	-0.657623	0.41952	-0.499437	3.16834	-0.698371
196	2.18924	50	7	0.425	0.654	1.32	7.06853	-3.56978	16.3962	10.4609	47.1446	-3.42602	19.6444	7.5237	0.551012	0.422618	0.148806	0.186342	0.0896645	1.15024	0.834121	-0.238163	0.130481	-0.916238	1.96722	-0.608857
197	3.98063	0	64	0.503	0.857	1.06	2.43899	-2.2592	14.9459	18.0166	38.706	-1.01209	15.831	7.06501	0.927673	0.44268	0.231849	0.348199	0.155183	1.35801	1.15474	-0.902655	0.288211	-1.01407	2.52714	-0.83558
198	-3.17579	90	43	0.442	0.844	1.115	4.15865	-13.8614	24.5065	10.0423	49.8333	-7.05369	17.0855	9.76676	0.547738	0.501003	0.207662	0.378009	0.149447	1.08846	1.0332	-0.535021	0.365471	-1.66247	2.4433	-0.48704
199	3.76452	10	43	0.563	1.105	1.04	7.41946	-12.3557	20.0395	18.3012	36.0799	-4.92362	17.2284	7.28912	0.61975	0.553405	0.255047	0.320673	0.14632	1.48323	1.20766	-0.546598	0.231536	-1.43706	3.70952	-0.751709
200	10.7963	30	43	0.592	0.861	1.325	1.95271	2.42631	23.3763	17.3076	37.9966	-1.40274	15.2507	7.9442	0.588265	0.42171	0.251445	0.422377	0.200342	1.29902	0.7085	-0.450572	0.336553	-0.936909	2.02599	-0.519281
201	-1.26764	20	43	0.57	0.986	1.12	3.07851	-17.4473	24.9697	11.1977	51.8524	-7.41413	18.9397	14.9108	0.627085	0.557288	0.255364	0.299714	0.12472	1.24897	0.921247	-0.432053	0.076299	-1.393	3.75409	-0.622904
202	1.9782	35	93	0.581	0.997	1.11	-0.184895	-4.58262	19.7682	23.0072	38.9385	-2.32284	19.6863	7.47495	0.874487	0.715998	0.289357	0.614858	0.186467	1.16832	1.06471	-1.03634	0.977411	-1.07252	3.19431	-0.540198
203	6.30164	60	50	0.454	0.639	1.31	8.96792	-7.46451	21.2513	5.40645	41.6249	-10.8222	20.6235	5.67628	0.416451	0.284888	0.138882	0.344647	0.025546	1.05971	0.315095	-0.503027	0.157193	-0.385166	1.65492	-0.612275
204	-1.1	40	14	0.635	1.316	0.945	3.84996	2.76563	23.06	22.9008	29.836	2.88439	5.12893	18.0961	0.923855	0.630637	0.28081	0.618506	0.265871	1.01803	1.10461	-1.08186	1.12471	-1.3719	3.1152	-0.445006
205	1.24614	20		0.586	0.976	1.15	-2.18134	-7.67625	18.1797	19.05	34.4637	-1.08188	19.175	6.98094	0.973048	0.525883	0.240131	0.21378	0.104271	1.27746	0.996851	-0.904375	0.267605	-0.983131	2.4891	-0.655816
206	-2.54237	60	21	0.452	0.802	1.155	2.78425	-9.423	20.6966	11.6143	40.3517	-9.07036	16.0123	5.05394	0.414409	0.377765	0.159907	0.339218	0.120037	1.30324	0.376418	-0.284289	0.322279	-0.743557	2.1759	-0.758008
207	-0.720547	70	43	0.321	0.614	1.13	5.28116	-9.80866	14.3392	9.47386	36.7275	-6.18509	16.6654	1.2961	0.74902	0.65558	0.224372	0.393324	0.063886	1.13933	0.953657	-0.26881	0.248887	-1.53753	1.61224	-0.555217
208	3.95553	85		0.382	0.734	1.09	2.91736	-11.4021	18.7142	15.3501	40.9315	-5.51292	13.96	8.89421	0.340869	0.410199	0.181781	0.26973	0.133131	0.929525	0.407741	-0.261236	0.251459	-0.336033	1.43065	-0.287359
209	-2.69217	70	43	0.505	1.034	0.95	5.78135	-13.9382	20.1105	12.243	45.0509	-2.58962	13.846	11.7065	0.79424	0.558579	0.223376	0.29122	0.151599	1.24932	1.00649	-0.657606	0.400384	-1.10607	3.31286	-0.719319
210	-0.95753	70	7	0.365	0.577	1.28	4.63362	-8.83504	15.9908	7.15005	41.7833	-3.36342	16.7874	5.96952	0.537127	0.330512	0.133707	0.532366	0.123172	0.749043	0.338218	-0.430027	0.161469	-0.435258	1.17756	-0.406149
211	3.91809	30	100	0.642	1.056	1.24	5.44275	-15.519	24.0786	17.7343	40.7602	-10.0783	17.7894	7.44682	0.897207	0.811088	0.307566	0.482603	0.12521	1.43291	1.05511	-0.679024	0.527813	-0.901238	3.16419	-0.7545
212	7.87888	0	43	0.518	0.917	1.09	5.93618	-14.8369	19.8868	14.9301	45.0148	-6.37004	18.5595	9.27652	0.737389	0.318386	0.127164	0.315705	0.054049	1.19081	0.958152	-0.633163	0.296179	-1.41716	3.22088	-0.693823
213	8.6887	10	14	0.504	0.749	1.285	7.72416	-8.71594	20.663	15.6555	41.7397	-5.7841	20.0422	9.74399	0.568483	0.314594	0.184305	0.221309	0.040464	1.19268	0.561812	-0.481484	0.177775	-0.48553	1.85691	-0.580594
214	1.14417	10	14	0.528	0.983	1.045	1.05134	-10.6459	17.939	18.2277	43.9532	-2.91886	16.2403	10.1259	0.652584	1.23994	0.617892	0.30589	0.116743	1.37766	1.11344	-0.447997	0.878224	-1.10542	3.53839	-0.897134
215	5.90931	70	43	0.433	0.739	1.155	-1.86803	-13.262	20.3925	9.34302	43.0247	-6.19945	16.7378	7.518	0.415802	0.447326	0.187329	0.299086	0.0612775	1.19506	0.418502	-0.218915	0.216325	-0.767729	2.50087	-0.742926
216	-6.91321	30	43	0.561	0.921	1.2	4.44699	-11.8602	30.789	9.93702	43.807	-8.89249	7.33069	14.9062	0.449088	0.599647	0.357847	0.284028	0.060801	1.31999	1.10206	-0.246382	0.369361	-0.398859	2.75475	-0.442659
217	-1.31518	50	64	0.482	0.866	1.035	1.13073	-13.3301	23.0561	10.4758	49.8211	-8.59098	19.6563	9.97161	0.446547	0.530276	0.189242	0.321939	0.0946875	1.07216	0.707059	-0.376535	0.361617	-0.934206	3.11926	-0.69551
218	1.78575	60	79	0.492	0.857	1.185	3.38972	-10.4456	17.5374	19.8463	33.8322	0.703388	9.11003	10.0239	0.61297	0.480422	0.399451	0.131103	0.0739365	1.31069	0.63785	-0.405274	0.395681	-0.629464	2.14607	-0.373412
219	-0.872842	70	7	0.548	0.941	1.16	1.91163	-13.6633	21.3147	21.6373	31.1655	3.64469	8.8099	17.128	0.585792	0.347695	0.386394	0.14375	0.08894	1.21635	0.626673	-0.524823	0.216851	-0.507642	2.37029	-0.754786
220	-3.64608	20	71	0.489	0.804	1.22	4.5119	-3.57866	23.0348	7.07142	39.2826	-12.4	12.7053	8.34617	0.488482	0.883681	0.293995	0.644907	0.219481	1.23897	0.671835	-0.274409	0.455004	-1.12957	1.91948	-0.721754
221	-1.93005	100	7	0.504	1.038	0.93	-0.553117	-6.3977	20.3973	11.6502	48.7519	-7.70173	12.118	13.0145	0.670693	0.513926	0.266057	0.360236	0.110509	1.15752	0.931985	-0.492034	0.165804	-1.72203	3.65712	-0.830358
222	3.8706	50	29	0.525	1.074	0.99	7.27039	-26.6453	19.5263	15.6183	37.8045	-5.49835	17.106	9.52795	0.832759	0.604914	0.195402	0.341706	0.12351	1.27234	1.07839	-0.595647	0.409463	-1.13396	3.45618	-0.576317
